# Supplementary material for: EVI1 as a Prognostic and Predictive Biomarker of Clear Cell Renal Cell Carcinoma
Source: Cancers (Basel). 2020 Jan 28;12(2):300. doi: 10.3390/cancers12020300 (PMC7072453; doi:10.3390/cancers12020300)
Supplement: Supplementary file 1 [file cancers-12-00300-s001.zip]

Archive with 3 entries (2 files):
- cancers-660730-supplement-final/
- cancers-660730-supplement-final/cancers-660730-Supplementary Tables.xlsx
- cancers-660730-supplement-final/cancers-660737-Supplementary Figure.pdf
