# Supplementary material for: EVI1 as a Prognostic and Predictive Biomarker of Clear Cell Renal Cell Carcinoma
Source: Cancers (Basel). 2020 Jan 28;12(2):300. doi: 10.3390/cancers12020300 (PMC7072453; doi:10.3390/cancers12020300)
Supplement: Supplementary file 1 [file cancers-12-00300-s001.zip › cancers-660730-supplement-final/cancers-660730-Supplementary Tables.xlsx]

## Sheet: Table S1
Table S1. Clinical and histopathological features of retrospective ccRCC cohort.
Age at diagnosis	Gender	Histology	Grade	Diameter	Stage	Necrosis	Sarcomatoid	Lymph nodes affected	Metastasis	Months of follow-up	Status	Tumor EVI1 IHC	Trombi EVI1 IHC
59	M	Clear cell	2	11	4	yes	yes	yes	adrenal	60	Died of disease	pos	neg
70	M	Clear cell	4	12.5	3b	yes	no	no	lung	104	Alive with disease	neg	neg
56	M	Clear cell	4	7	3c	yes	no	yes	no	56	Alive with disease	pos	neg
66	F	Clear cell	3	11	3c	yes	no	no	lung	66	Alive with disease	neg	neg
76	M	Clear cell	4	8.3	3c	no	no	no	no	37	Died of disease	neg	neg
57	M	Clear cell	4	6.5	4	yes	yes	no	no	54	Alive with disease	neg	pos
74	F	Clear cell	3	10	3c	no	no	yes	no	10	Died of disease	neg	pos
66	M	Clear cell	3	9.3	3b	yes	no	no	no	36	Alive with disease	neg	neg
66	M	Clear cell	4	7	3b	no	no	no	lung	41	Alive with disease	neg	neg
60	M	Clear cell	4	13	3b	no	no	no	liver	24	Died of disease	neg	neg
59	M	Clear cell	4	15	3b	yes	no	no	no	37	Alive with disease	neg	pos
65	M	Clear cell	4	10	3c	yes	no	no	bone, lung	24	Died of disease	neg	neg
58	M	Clear cell	3	7.5	3b	no	no	no	lung	42	Alive with disease	neg	neg
70	F	Clear cell	4	8	3c	no	no	no	no	12	Died of disease	neg	pos
85	M	Clear cell	4	14	3b	yes	no	no	no	12	Died of disease	neg	pos
82	M	Clear cell	2	7.5	3b	no	no	no	no	44	Alive with disease	neg	neg
68	M	Clear cell	3	6.2	3b	no	no	no	no	62	Alive with disease	neg	neg
43	M	Clear cell	4	10.5	3c	no	no	no	no	24	Died of disease	neg	neg
42	M	Clear cell	4	13.5	3b	yes	yes	no	no	25	Alive with disease	neg	pos
68	F	Clear cell	3	15	3c	no	no	yes	no	6	Died of disease	pos	neg
46	M	Clear cell	4	8	3c	yes	no	no	no	27	Alive with disease	neg	pos
74	M	Clear cell	3	10	3b	yes	no	no	lung	64	Died of disease	pos	pos
76	M	Clear cell	3	5.5	3b	no	no	no	no	60	Died of disease	pos	pos
62	M	Clear cell	3	13	3a	no	no	no	no	26	Alive with disease	neg	neg
67	F	Clear cell	3	5	3c	yes	no	no	no	5	Died of disease	neg	pos
58	M	Clear cell	3	7	3b	yes	no	no	no	76	Died of disease	pos	neg
79	M	Clear cell	4	9	3b	yes	yes	no	no	2	Died of disease	neg	neg
77	M	Clear cell	2	8.5	3b	no	no	no	no	60	Died of disease	neg	neg
72	F	Clear cell	3	4	3b	no	no	no	no	8	Died of disease	neg	pos
70	F	Clear cell	2	6.5	3b	no	no	no	no	6	Died of disease	pos	pos
55	M	Clear cell	4	12	4	no	no	no	no	12	Died of disease	pos	pos
52	M	Clear cell	4	11.7	4	no	no	no	no	16	Alive with disease	neg	pos
85	M	Clear cell	4	10.5	2b	yes	no	no	no	24	Alive with disease	neg	neg
84	M	Clear cell	4	11.8	3b	yes	no	no	bone, lung	6	Died of disease	neg	pos
73	M	Clear cell	3	10.3	3b	yes	no	no	no	18	Alive with disease	neg	pos
81	F	Clear cell	3	11.5	3a	yes	no	no	no	14	Died of disease	neg	neg
67	F	Clear cell	4	12	3b	yes	no	no	lung	2	Died of disease	neg	pos
67	M	Clear cell	4	3	3b	yes	no	nn	bone, lung	19	Died of disease	neg	neg
68	M	Clear cell	3	9.5	3b	yes	no	no	no	15	Alive with disease	neg	pos

## Sheet: Table S2
Table S2. GSEA results of curated gene sets using as input the EVI1 coexpression profiles (PCC values) across CC-e.3 tumors.
GSEA gene set	Size (n)	ES	NES	Nominal p value	FDR-adjusted
ROY_WOUND_BLOOD_VESSEL_UP	48	0.67	2.2	0	0
ANASTASSIOU_MULTICANCER_INVASIVENESS_SIGNATURE	63	0.65	2.17	0	0
SANA_TNF_SIGNALING_DN	81	0.63	2.16	0	0
GABRIELY_MIR21_TARGETS	285	0.59	2.15	0	0
REACTOME_INTEGRIN_CELL_SURFACE_INTERACTIONS	83	0.62	2.14	0	0
REACTOME_O_GLYCOSYLATION_OF_TSR_DOMAIN_CONTAINING_PROTEINS	38	0.68	2.13	0	0
DACOSTA_UV_RESPONSE_VIA_ERCC3_COMMON_DN	455	0.58	2.12	0	0
IKEDA_MIR1_TARGETS_UP	53	0.65	2.11	0	0
CLASPER_LYMPHATIC_VESSELS_DURING_METASTASIS_UP	19	0.75	2.1	0	0
WANG_SMARCE1_TARGETS_UP	282	0.57	2.07	0	0
SCHUETZ_BREAST_CANCER_DUCTAL_INVASIVE_UP	331	0.56	2.06	0	0
WENDT_COHESIN_TARGETS_UP	33	0.67	2.06	0	0
REACTOME_MET_ACTIVATES_PTK2_SIGNALING	30	0.68	2.06	0	0
PID_AVB3_INTEGRIN_PATHWAY	74	0.61	2.05	0	0
PID_INTEGRIN1_PATHWAY	66	0.61	2.05	0	0
WONG_ENDMETRIUM_CANCER_DN	72	0.61	2.03	0	0
TURASHVILI_BREAST_LOBULAR_CARCINOMA_VS_DUCTAL_NORMAL_UP	66	0.62	2.03	0	0
IKEDA_MIR30_TARGETS_UP	114	0.58	2.03	0	0
PICCALUGA_ANGIOIMMUNOBLASTIC_LYMPHOMA_UP	203	0.56	2.02	0	0
REACTOME_NON_INTEGRIN_MEMBRANE_ECM_INTERACTIONS	58	0.61	2.01	0	0
GENTILE_UV_RESPONSE_CLUSTER_D8	37	0.64	2.01	0	0
SHEN_SMARCA2_TARGETS_UP	425	0.55	2.01	0	0
DAZARD_RESPONSE_TO_UV_NHEK_DN	295	0.55	2	0	0
BERENJENO_ROCK_SIGNALING_NOT_VIA_RHOA_DN	47	0.62	2	0	0
PECE_MAMMARY_STEM_CELL_DN	134	0.56	2	0	0
SCHAEFFER_SOX9_TARGETS_IN_PROSTATE_DEVELOPMENT_DN	42	0.63	2	0	0
BERTUCCI_INVASIVE_CARCINOMA_DUCTAL_VS_LOBULAR_DN	44	0.61	1.99	0	0
REACTOME_GRB2:SOS_PROVIDES_LINKAGE_TO_MAPK_SIGNALING_FOR_INTEGRINS	15	0.75	1.99	0	0
BEGUM_TARGETS_OF_PAX3_FOXO1_FUSION_UP	57	0.6	1.99	0	0
PID_INTEGRIN3_PATHWAY	42	0.63	1.99	0	0
DACOSTA_UV_RESPONSE_VIA_ERCC3_XPCS_DN	85	0.58	1.99	0	0
REACTOME_LAMININ_INTERACTIONS	30	0.65	1.99	0	0
ROVERSI_GLIOMA_LOH_REGIONS	38	0.63	1.99	0	0
VECCHI_GASTRIC_CANCER_ADVANCED_VS_EARLY_UP	166	0.56	1.98	0	0
PID_THROMBIN_PAR1_PATHWAY	41	0.62	1.98	0	0.001
REACTOME_P130CAS_LINKAGE_TO_MAPK_SIGNALING_FOR_INTEGRINS	15	0.74	1.98	0	0.001
REACTOME_COLLAGEN_CHAIN_TRIMERIZATION	43	0.62	1.98	0	0.001
NABA_COLLAGENS	43	0.62	1.98	0	0.001
BONOME_OVARIAN_CANCER_POOR_SURVIVAL_UP	31	0.65	1.98	0	0.001
PAPASPYRIDONOS_UNSTABLE_ATEROSCLEROTIC_PLAQUE_DN	41	0.63	1.97	0	0.001
KEGG_ECM_RECEPTOR_INTERACTION	83	0.57	1.97	0	0.001
NABA_BASEMENT_MEMBRANES	38	0.63	1.97	0	0.001
TOMLINS_PROSTATE_CANCER_DN	40	0.62	1.97	0	0.001
PID_ANGIOPOIETIN_RECEPTOR_PATHWAY	49	0.61	1.96	0	0.001
SWEET_LUNG_CANCER_KRAS_DN	379	0.53	1.96	0	0.001
PID_LYMPH_ANGIOGENESIS_PATHWAY	25	0.67	1.96	0	0.001
IKEDA_MIR133_TARGETS_UP	44	0.61	1.95	0	0.001
LIM_MAMMARY_STEM_CELL_UP	455	0.53	1.95	0	0.001
WAMUNYOKOLI_OVARIAN_CANCER_LMP_DN	191	0.55	1.95	0	0.001
REACTOME_MET_PROMOTES_CELL_MOTILITY	41	0.62	1.95	0	0.001
THUM_MIR21_TARGETS_HEART_DISEASE_UP	16	0.72	1.94	0	0.001
JI_CARCINOGENESIS_BY_KRAS_AND_STK11_DN	17	0.73	1.94	0	0.001
FARMER_BREAST_CANCER_CLUSTER_4	19	0.7	1.94	0	0.001
ZHENG_FOXP3_TARGETS_IN_THYMUS_UP	192	0.54	1.94	0	0.001
BIOCARTA_TGFB_PATHWAY	19	0.71	1.93	0	0.001
SASAI_RESISTANCE_TO_NEOPLASTIC_TRANSFROMATION	48	0.6	1.93	0	0.001
JOHNSTONE_PARVB_TARGETS_2_DN	329	0.53	1.93	0	0.001
NEWMAN_ERCC6_TARGETS_DN	31	0.63	1.93	0	0.001
GU_PDEF_TARGETS_UP	67	0.57	1.93	0	0.001
GENTILE_UV_LOW_DOSE_DN	62	0.59	1.92	0	0.001
REACTOME_DISEASES_ASSOCIATED_WITH_O_GLYCOSYLATION_OF_PROTEINS	61	0.58	1.92	0	0.001
BERTUCCI_MEDULLARY_VS_DUCTAL_BREAST_CANCER_DN	169	0.54	1.92	0	0.001

## Sheet: Table S3
Table S3. Main clinical and histopathological characteristics of advanced RCC treated with everolimus.
Characteristics	Subgroup	Patients (n = 52)
Age (years)		Median: 61 (range: 41-78)
Gender	Male	32.7% (17/52)
	Female	67.3% (35/52)
Karnofsky performance status	100	28.8% (15/52)
	90	50.0% (26/52)
	80	15.4% (8/52)
	70	5.8% (3/52)
MSKCC risk factors for second-line therapy	Favorable	25 (48.1%)
	Intermediate	20 (38.5%)
	Poor	7 (13.5%)
Previous treatment	Sunitinib	48,1% (25/52)
	Sorafenib	28.8% (15/52)
	Sunitinib and sorafenib	9.6% (5/52)
	Bevacizumab	11.5% (6/52)
	INFα	40.1% (21/52)
Histological type	Clear cell	92.3% (48/52)
	Papillary	7.7% (4/52)
Previous nephrectomy		100% (52/52)
INFα: interferon alpha; MSKCC: Memorial Sloan Kettering Cancer Center.
